# Supplementary material for: Comparison of the Relationship between Cerebral White Matter and Grey Matter in Normal Dogs and Dogs with Lateral Ventricular Enlargement
Source: PLoS One. 2015 May 4;10(5):e0124174. doi: 10.1371/journal.pone.0124174 (PMC4418575; doi:10.1371/journal.pone.0124174)
Supplement: S1 Table — (XLSX) [file pone.0124174.s001.xlsx]

## Sheet: Tabelle3
breed	CSF	WM	GM	cerebrum	WM/cerebrum	GM/cerebrum	CSF/ cerebrum	Bodyweight	WM/GM
Chihuahua	4.39	5.2	41.93	51.52	0.100932	0.813859	0.0852096	1	0.124016
chihuahua	5.2	5.4	41.04	51.64	0.10457	0.794733	0.100697	1	0.131579
Chihuahua	4.8	6.25	42.34	53.39	0.117063	0.793032	0.0899045	2	0.147615
bolonka zwetna	5.42	6.45	42.22	54.09	0.119246	0.780551	0.100203	2	0.152771
Papillon	5.35	7.14	44.87	57.36	0.124477	0.782252	0.0932706	3.2	0.159126
Yorkshire Terrier	5.7	7.19	43.9	56.79	0.126607	0.773023	0.10037	3.5	0.163781
Yorkshire Terrier	6.8	8.44	49.92	65.16	0.129527	0.766114	0.104359	4.3	0.169071
Shitzu	7.1	8.65	50.9	66.65	0.129782	0.763691	0.106527	5.2	0.169941
Tibet terrier	8.2	7.68	51.98	67.86	0.113174	0.765989	0.120837	5	0.147749
CKCS	5.87	9.04	50.9	65.81	0.137365	0.773439	0.0891962	5	0.177603
Shitzu	6.14	7.8	51.98	65.92	0.118325	0.788532	0.0931432	5.5	0.150058
Pekingese	6.89	8.9	51.88	67.67	0.131521	0.766662	0.101818	6.1	0.17155
Shitzu	7.9	9.52	50.9	68.32	0.139344	0.745023	0.115632	6.7	0.187033
CKCS	7.87	8.9	50.5	67.27	0.132303	0.750706	0.116991	7.5	0.176238
Shitzu	6.12	9.94	51.8	67.86	0.146478	0.763336	0.0901857	7.6	0.191892
CKCS	6.36	10.2	50.4	66.96	0.15233	0.752688	0.0949821	8	0.202381
Pug	7.8	8.64	52.65	69.09	0.125054	0.76205	0.112896	8.5	0.164103
Pug	8.6	9.63	51.86	70.09	0.137395	0.739906	0.122699	8.4	0.185692
Pug	8.32	8.74	52.44	69.5	0.125755	0.754532	0.119712	8.7	0.166667
Pug	7.8	10.12	55.2	73.12	0.138403	0.754923	0.106674	13	0.183333
Pug	9.55	8.6	55.97	74.12	0.116028	0.755127	0.128845	9.5	0.153654
French Bulldog	8.8	10.4	57.4	76.6	0.13577	0.749347	0.114883	8.5	0.181185
French Bulldog	10.63	9.04	59.04	78.71	0.114852	0.750095	0.135053	9	0.153117
French Bulldog	7.9	8.1	52.64	68.64	0.118007	0.7669	0.115093	8.9	0.153875
CKCS	6.22	9.8	54.8	70.82	0.138379	0.773793	0.0878283	10	0.178832
French Bulldog	8.46	8.24	55.65	72.35	0.113891	0.769178	0.116932	10	0.148068
French Bulldog	6.12	9.33	55.4	70.85	0.131687	0.781934	0.0863797	10	0.168412
CKCS	8.2	11.2	56.24	75.64	0.14807	0.743522	0.108408	11	0.199147
French Bulldog	9.82	9.72	55.91	75.45	0.128827	0.741021	0.130152	11	0.173851
CKCS	8.28	11.22	58.08	77.58	0.144625	0.748647	0.106729	12	0.193182
French Bulldog	8.24	11.82	60.84	80.9	0.146106	0.75204	0.101854	12.5	0.19428
French Bulldog	8.8	12.12	60.2	81.12	0.149408	0.74211	0.108481	13.5	0.201329
French Bulldog	10	11.04	60.64	81.68	0.135162	0.742409	0.122429	13	0.182058
CKCS	9.2	13.86	62.76	85.82	0.161501	0.731298	0.107201	14.5	0.220841
English bulldog	8.25	14.5	60.4	83.15	0.174384	0.726398	0.0992183	17	0.240066
Dachshund	2.28	8.92	43.2	54.4	0.163971	0.794118	0.0419118	2.1	0.206481
Dachshund	3.2	8.06	44.84	56.1	0.143672	0.799287	0.057041	2.2	0.17975
Dachshund	3.36	8.42	46.87	58.65	0.143564	0.799147	0.057289	2.8	0.179646
Dachshund	3.02	8.43	46.66	58.11	0.14507	0.80296	0.0519704	2.4	0.180669
Poodle	3.2	8.86	45.64	57.7	0.153553	0.790988	0.0554593	2.9	0.194128
Poodle	3.25	8.9	44.8	56.95	0.156277	0.786655	0.0570676	3	0.198661
mixed breed	3.22	9.84	45.1	58.16	0.169188	0.775447	0.0553645	3	0.218182
mixed breed	3.6	9.21	46.02	58.83	0.156553	0.782254	0.0611933	3.2	0.20013
Wirehaired dachshund	3.4	10.97	50.9	65.27	0.168071	0.779838	0.0520913	4.5	0.215521
Miniature Pinscher	3.65	11.23	50.97	65.85	0.170539	0.774032	0.055429	4.8	0.220326
Jack Russel Terrier	3.23	11.12	50.18	64.53	0.172323	0.777623	0.0500542	5	0.221602
Miniature Pinscher	3.4	11.04	50.26	64.7	0.170634	0.776816	0.0525502	6	0.219658
miniature Schnauzer	3.6	11.2	52.8	67.6	0.16568	0.781065	0.0532544	6	0.212121
Norfolk Terrier	4.45	10	50	64.45	0.155159	0.775795	0.0690458	6.5	0.2
Jack Russel Terrier	4.2	10.96	50	65.16	0.168201	0.767342	0.0644567	9	0.2192
West Highland white terrier	3.4	13.22	52.14	68.76	0.192263	0.75829	0.0494474	9	0.253548
Wirehaired dachshund	4.2	11.61	51.4	67.21	0.172742	0.764767	0.0624907	7	0.225875
Wirehaired dachshund	4.2	12.91	52.32	69.43	0.185943	0.753565	0.0604926	8	0.246751
mixed breed	4.4	13.2	55.28	72.88	0.18112	0.758507	0.0603732	9	0.238784
mixed breed	4.54	9.17	50	63.71	0.143933	0.784806	0.0712604	7	0.1834
beagle	4.2	13.22	56.64	74.06	0.178504	0.764785	0.0567108	8.5	0.233404
mixed breed	3.92	14.62	55.64	74.18	0.197088	0.750067	0.0528444	9.5	0.262761
beagle	4.7	13.8	54.22	72.72	0.189769	0.7456	0.0646315	9.4	0.254519
beagle	4.1	14.14	55.96	74.2	0.190566	0.754178	0.0552561	9	0.25268
beagle	4.3	13.9	54.97	73.17	0.189969	0.751264	0.0587673	10	0.252865
beagle	5.8	13.02	58.5	77.32	0.168391	0.756596	0.0750129	10	0.222564
mixed breed	4.8	14.92	59.4	79.12	0.188574	0.750758	0.0606673	12	0.251178
beagle	4.2	14.93	60	79.13	0.188677	0.758246	0.0530772	11	0.248833
Cocker Spaniel	5.6	14.6	59.5	79.7	0.183187	0.74655	0.0702635	12.5	0.245378
beagle	4.7	16.19	60.12	81.01	0.199852	0.742131	0.0580175	12	0.269295
cocker	5.45	16.26	60.4	82.11	0.198027	0.735599	0.0663744	13	0.269205
Schnauzer	5.6	17.1	61.4	84.1	0.203329	0.730083	0.0665874	14	0.278502
beagle	5.33	17.22	62.9	85.45	0.201521	0.736103	0.0623757	14.5	0.273768
Schnauzer	5	17.23	62.03	84.26	0.204486	0.736174	0.0593401	14.5	0.277769
mixed breed	5.7	17.3	62.49	85.49	0.202363	0.730963	0.0666745	15	0.276844
Austrian hound	5.8	16.28	64.8	86.88	0.187385	0.745856	0.0667587	17	0.251235
Nova Scotia duck tolling retriever	5.6	18.62	64.19	88.41	0.21061	0.726049	0.0633413	17	0.290076
